# Supplementary material for: Electrocatalytic Behavior of an Amide Functionalized Mn(II) Coordination Polymer on ORR, OER and HER
Source: Molecules. 2022 Oct 28;27(21):7323. doi: 10.3390/molecules27217323 (PMC9655238; doi:10.3390/molecules27217323)
Supplement: Supplementary file 1 [file molecules-27-07323-s001.zip]

Archive with 1 entries (1 files):
- molecules-1935970-supplementary.pdf
